# Supplementary material for: Implementation of eMental health technologies for informal caregivers: A multiple case study
Source: Front Digit Health. 2023 Mar 24;5:1130866. doi: 10.3389/fdgth.2023.1130866 (PMC10081674; doi:10.3389/fdgth.2023.1130866)
Supplement: Supplementary file 2 [file Datasheet2.xlsx]

## Sheet: Overview & definition of codes
Code Category	Description of the Category	Code	Definition	Featured (times)
Descriptive	all codes that provide descriptive information on the tool from a hardware, software, and content point of view. Other elements such as describing its features, accessing, the job description of the interviewees, ethical considerations, and needs assessment process are included.	Accessibility	How the tool is accessible/ to whom	16
		Blended therapy	The technology is used in combination with face to face therapy 16-8-2022 16:04:37, merged with Module as adjuvant of traditional therapy	7
		Country	Country of implementation	2
		Creative process	Creative process behind the design of the technology	10
		Debriefing	Debriefing with coaches after using the technology (to be merged with blended therapy or coaches?)	1
		Description of the Tool	Description of the tool in the interviewees own words	47
		dissemination	Dissemination efforts	10
		Easier to tranlsate in something digital from pre-existing in real life programs	To be merged with?	1
		ehtics		1
		Job description of Interviewee	In their own words	28
		Not core business	Caregiver focus is not the primary business	11
		Onboarding process	efforts that are necessary for end users to enroll	10
		Psychological Values	Psychological values that were kept in mind when Is reliability of information a psychological value or implementation related value?	58
		Quote	Potential direct quotes	33
		Self paced	Caregivers can take the modules at their own pace	8
Implementation elements	All codes that provide information on the implementation processes and use of theories, models and frameworks of implementation.	Barrier	General code about barriers to implementation (better to be refined or integrated into other codes)	11
		Covid Influence	How covid impacted the implementation process	31
		data ownership	A barrier to implementation is usually data ownership	4
		efficacy/testing	How they test efficacy	36
		Entry requirement	Merged with technology literacy	1
		Implementation Model/Theory/Framework	merged with familiar with frameoworks	61
		Inexperience of researchers	Merged with barriers	2
		Minddistrict Implementation Model	Specifically dedicated to Minddistrict	11
		Needs Assessment	Activities that were performed to identify the underying needs that have led to the tool's desgin	38
		privacy	Privacy issues	2
		Problem with frameworks	Interviewees report specific issues they had with frameworks (E.g. Vague defintion of value/ difficulty to apply the framework in the real world)	14
		Stage of implementation	Spontaniously mentioning stage of implementation	5
		Technology literacy	merged with Technology readiness end users	5
		Tool maintaneance/updates		10
Stakeholder involvement	All codes that provide information on the stakeholder involvement process	Coaches as human facilitators or barrier	Role of the coaches ( merged with stakeholder involvement)	20
		collaboration with external partners	External companies often help out to design/distribute the module (to be merged with Stakeholder involvement?)	4
		Stakeholder Involvement	Involvement of stakeholders	79
Values	All codes that provide information on the values that stand behind the technology	human contact	Value/importance/irreplaceability of human contact (merged with psychological values)	5
		Psychological Model	Psychological model underlying the tool's design	11
		Reliable source of information	Specific value of being a reliable source of information to informal caregivers (merged with values)	9
		Value Proposition	Practical values	27
Lessons learned	All codes that provide information on the lessons learned (implementation wise) from the standpoint of the interviewed professionals	italy	Specific considerations about the healthcare system in italy	3
		lessons learned	Other lessons learned	9
		Tradeoff between research and stagnation	Recurring theme: sometimes having more stable revenues implicates a more "still" nature of the tool, often doing research on it becomes no longer possible.	15
Business model	All codes that provide information on the existence, level of sophistication or attitude toward business modeling	Beginning Business Model	Business model in its beginning stage	1
		Description of a Business Model	Interviewee describes the existence of a business model	17
		Developing BM	The business model is in a developmental stage	3
